# Supplementary material for: Characterization of BCMA Expression in Circulating Rare Single Cells of Patients with Plasma Cell Neoplasms
Source: Int J Mol Sci. 2022 Nov 3;23(21):13427. doi: 10.3390/ijms232113427 (PMC9658574; doi:10.3390/ijms232113427)
Supplement: Supplementary file 1 [file ijms-23-13427-s001.zip]

Archive with 1 entries (1 files):
- ijms-1960236-supplementary.pdf
